# Supplementary material for: CircCOG8 Downregulation Contributes to the Compression-Induced Intervertebral Disk Degeneration by Targeting miR-182-5p and FOXO3
Source: Front Cell Dev Biol. 2020 Oct 21;8:581941. doi: 10.3389/fcell.2020.581941 (PMC7609857; doi:10.3389/fcell.2020.581941)
Supplement: Supplementary file 2 [file Table_1.XLSX]

## Sheet: Top 100 down-regulated
ProbeName	p (Corr)	p	FC (abs)	Regulation	N1:rProcessedSignal(raw)	N2:rProcessedSignal(raw)	C1:rProcessedSignal(raw)	C2:rProcessedSignal(raw)	N3:rProcessedSignal(raw)	C3:rProcessedSignal(raw)	N1:rProcessedSignal(normalized)	N2:rProcessedSignal(normalized)	C1:rProcessedSignal(normalized)	C2:rProcessedSignal(normalized)	N3:rProcessedSignal(normalized)	C3:rProcessedSignal(normalized)	N1:rFEFlags	N2:rFEFlags	C1:rFEFlags	C2:rFEFlags	N3:rFEFlags	C3:rFEFlags	ControlType	Chromosome	circStart	circEnd	Strand	Source	circRNAID	circbase ID	deepbase ID	genomic length	spliced seq length	best gene	best transcript	prefect exon/Intron info	core seq-CBC1	EntrezID	geneSymbol	miRNA number
hsa_circ_0005751_CBC1	0.00327206	5.94335e-05	9.16016	down	1267.58	1400.53	177.372	167.119	1194.44	111.076	10.4038	10.3295	7.36339	7.33113	10.3586	6.81126	Detected	Detected	Detected	Detected	Detected	Not Detected	0	chr10	63699941	63760080	+	circbase|Rybak-Wolf2015|deepbase	hsa_circ_0005751	hsa_circ_0005751	hsa-circRNA940-2	60139	457	ENSG00000150347	ENST00000279873	63699942-63700167 exon:ENSE00001179143|63759850-63760080 exon:ENSE00001274896	TATGCGATGAGTTTGGATGAAGTCATTGCT	84159	ARID5B	75
hsa_circ_0018451_CBC1	0.00240515	1.7689e-05	8.68783	down	2728.21	2761.05	379.901	330.773	3114.03	341.177	11.5261	11.3396	8.48868	8.33874	11.7606	8.44185	Detected	Detected	Detected	Detected	Detected	Detected	0	chr10	63699941	63700167	+	circbase|deepbase	hsa_circ_0018451	hsa_circ_0018451	hsa-circRNA940-12	226	226	ENSG00000150347	ENST00000279873	63699942-63700167 exon:ENSE00001179143	AGAAGGCAGACCTGGGATGAAGTCATTGCT	84159	ARID5B	19
hsa-circRNA7480-2_CBC1	0.00245084	1.93066e-05	8.38506	down	3932.57	4538.93	551.875	533.052	3261.46	415.59	12.0697	12.0859	9.02837	9.02849	11.8306	8.72588	Detected	Detected	Detected	Detected	Detected	Detected	0	chr8	74231330	74233312	+	deepbase	hsa-circRNA7480-2		hsa-circRNA7480-2	1982	245	ENSG00000121039	ENST00000240285	74231331-74231429 exon:ENSE00001315953|74233167-74233312 exon:ENSE00000980825	AGGCTGCCGAATCAGACCACTAAGGCTTTT	157506	RDH10	21
hsa_circ_0084777_CBC1	0.00281098	3.32215e-05	8.06204	down	5077.07	4855.77	631.128	646.605	3657.28	528.319	12.4482	12.188	9.22437	9.30482	11.9998	9.07337	Detected	Detected	Detected	Detected	Detected	Detected	0	chr8	74206836	74209664	+	circbase|deepbase	hsa_circ_0084777	hsa_circ_0084777	hsa-circRNA7479	2828	1213	ENSG00000121039	ENST00000240285	---	CATGCACACTTCTGGAGAGCCGGCCCGGAG	157506	RDH10	100
hsa_circ_0122165_CBC1	0.0039368	0.000116396	7.33262	down	6578.39	6475.82	1154.06	802.791	7083.83	1096.36	12.8377	12.6257	10.0857	9.61309	12.9756	10.1171	Detected	Detected	Detected	Detected	Detected	Detected	0	chr3	140250896	140251328	+	Rybak-Wolf2015	hsa_circ_0122165	hsa_circ_0122165		432	432	ENSG00000158258	ENST00000458420	---	GCGCTTGTTGGCAAGGTGCACCATGGTAAG	64084	CLSTN2	41
hsa_circ_0101865_CBC1	0.00222724	1.16714e-05	6.97318	down	1235.88	1277.77	180.687	168.74	939.916	170.554	10.367	10.1919	7.39133	7.34567	10.0137	7.43013	Detected	Detected	Detected	Detected	Detected	Detected	0	chr14	45515747	45537846	+	Rybak-Wolf2015	hsa_circ_0101865	hsa_circ_0101865		22099	815	ENSG00000198718	ENST00000557423	45515748-45515906 exon:ENSE00003659079|45521639-45521765 exon:ENSE00003600587|45523634-45523752 exon:ENSE00003481529|45535781-45535970 exon:ENSE00003621297|45537627-45537846 exon:ENSE00003690079	TGAGTCAGCATGTAGCCATTTACACATTGC	23116	FAM179B	49
hsa_circ_0063776_CBC1	0.00222399	1.13333e-05	6.9191	down	3208.88	3597.51	531.173	473.214	3368.77	567.523	11.7685	11.7327	8.97204	8.85869	11.8801	9.17883	Detected	Detected	Detected	Detected	Detected	Detected	0	chr22	46493805	46494438	+	circbase|Rybak-Wolf2015|deepbase	hsa_circ_0063776	hsa_circ_0063776	hsa-circRNA5378-5	633	150	ENSG00000197182	ENST00000381051	46493806-46493890 exon:ENSE00001408108|46494374-46494438 exon:ENSE00003498572	TGTGTCCACCCTCAGAATGTGGCCCCGTCC	-	FLJ27365	47
hsa_circ_0094393_CBC1	0.00323203	5.66855e-05	6.697	down	2014.45	2322	383.097	281.936	2176.33	370.93	11.0798	11.0798	8.50107	8.10428	11.2382	8.56188	Detected	Detected	Detected	Detected	Detected	Detected	0	chr10	9336312	9350690	-	Rybak-Wolf2015	hsa_circ_0094393	hsa_circ_0094393		14378	14379	---	---	---	CGACAATGTGTCAGGGTTATGTCTCGACTG	-	-	100
hsa_circ_0122166_CBC1	0.00384868	0.000106513	6.65836	down	6989.48	6812.44	1265.34	950.127	7281.94	1306.72	12.9289	12.7041	10.2194	9.85401	13.0148	10.3689	Detected	Detected	Detected	Detected	Detected	Detected	0	chr3	140251165	140251328	+	Rybak-Wolf2015	hsa_circ_0122166	hsa_circ_0122166		163	163	ENSG00000158258	ENST00000458420	140251166-140251328 exon:ENSE00003692488	GCGCTTGTTGGCAAGATTTGTGACAAAGAG	64084	CLSTN2	10
hsa_circ_0108492_CBC1	0.00419771	0.000148045	6.25943	down	1038.46	1126.12	207.444	140.485	1021.53	197.805	10.1179	10.0071	7.59962	7.07336	10.133	7.64692	Detected	Detected	Detected	Detected	Detected	Detected	0	chr18	44266136	44272218	-	Rybak-Wolf2015	hsa_circ_0108492	hsa_circ_0108492		6082	345	ENSG00000101638	ENST00000315087	44266137-44266249 exon:ENSE00003558592|44268738-44268882 exon:ENSE00000668965|44272132-44272218 exon:ENSE00003558862	CGACTTCGTCTTCCGGGTGAAGCAGTCAGA	29906	ST8SIA5	77
hsa_circ_0028993_CBC1	0.0045199	0.000187497	6.20485	down	1037.04	1295.18	246.139	150.24	1055.15	189.642	10.1161	10.211	7.8512	7.17446	10.1819	7.58314	Detected	Detected	Detected	Detected	Detected	Detected	0	chr12	121987360	122013764	-	circbase|deepbase	hsa_circ_0028993	hsa_circ_0028993	hsa-circRNA10166-11	26404	309	ENSG00000089094	ENST00000377069	---	GTCCGACTGTGGTAGATTTCAACTATGAGT	84678	KDM2B	43
hsa_circ_0029363_CBC1	0.00359007	8.36716e-05	6.18291	down	3276.9	3488.31	658.642	507.744	3717.5	653.962	11.7969	11.6887	9.28558	8.95911	12.0248	9.38093	Detected	Detected	Detected	Detected	Detected	Detected	0	chr12	125444857	125453514	-	circbase|deepbase	hsa_circ_0029363	hsa_circ_0029363	hsa-circRNA10197-26	8657	966	ENSG00000150990	ENST00000539298	125444858-125444969 exon:ENSE00003572389|125448940-125449172 exon:ENSE00003622558|125449476-125449552 exon:ENSE00003520732|125450214-125450358 exon:ENSE00003471554|125451339-125451424 exon:ENSE00003548546|125451669-125451764 exon:ENSE00003586073|125453080-125453194 exon:ENSE00003648919|125453413-125453514 exon:ENSE00003519767	CTCAACGTTGAAAAGAGGAACCTGCCACTC	57647	DHX37	100
hsa_circ_0079340_CBC1	0.00222108	1.04157e-05	6.07832	down	1146.77	1195.37	211.69	175.829	1044.14	201.513	10.2582	10.0941	7.62604	7.40788	10.167	7.67431	Detected	Detected	Detected	Detected	Detected	Detected	0	chr7	6193386	6196686	+	circbase|Rybak-Wolf2015|deepbase	hsa_circ_0079340	hsa_circ_0079340	hsa-circRNA6988-128	3300	1742	ENSG00000106346	ENST00000306177	6193387-6194826 exon:ENSE00003631344|6196385-6196686 exon:ENSE00003467463	TTGAGTATGGCCAGGTGCACCTGGAGCAGA	84132	USP42	100
hsa_circ_0008620_CBC1	0.00286143	3.64455e-05	5.6578	down	2135.08	1993.39	417.473	381.419	2198.99	380.988	11.1669	10.8513	8.62665	8.5449	11.2539	8.59984	Detected	Detected	Detected	Detected	Detected	Detected	0	chr5	76342171	76344097	+	circbase|Rybak-Wolf2015|deepbase	hsa_circ_0008620	hsa_circ_0008620	hsa-circRNA6331-10	1926	443	ENSG00000164252	ENST00000312916	76342172-76342502 exon:ENSE00001340882|76343986-76344097 exon:ENSE00001362097	TGCTACAATTGGAAGGATTTGAACTCAGAG	55109	AGGF1	18
hsa_circ_0076118_CBC1	0.00300312	4.49346e-05	5.647	down	1904.15	2497.33	362.504	384.383	1565.2	350.672	10.9998	11.1908	8.41912	8.55646	10.7585	8.48106	Detected	Detected	Detected	Detected	Detected	Detected	0	chr6	35260330	35262346	+	circbase|deepbase	hsa_circ_0076118	hsa_circ_0076118	hsa-circRNA6725-14	2016	677	ENSG00000065029	ENST00000373953	35260331-35260564 exon:ENSE00000746929|35260658-35260821 exon:ENSE00003622526|35261528-35261692 exon:ENSE00003564093|35262233-35262346 exon:ENSE00002241574	CACATTGCAGTGCAGGGGAGAAGCCATACG	7629	ZNF76	100
hsa_circ_0098900_CBC1	0.00218091	8.7972e-06	5.54719	down	1328.88	1537.96	268.457	272.81	1475.79	281.178	10.4717	10.4679	7.97783	8.0546	10.6716	8.16349	Detected	Detected	Detected	Detected	Detected	Detected	0	chr12	59282110	59282254	-	Rybak-Wolf2015	hsa_circ_0098900	hsa_circ_0098900		144	144	ENSG00000139263	ENST00000379141	59282111-59282254 exon:ENSE00001374953	GAAGCTCAGTGAGCTGCAGCTGGACCATAA	121227	LRIG3	19
hsa_circ_0073074_CBC1	0.0041397	0.000138744	5.31742	down	2760.03	2632.02	573.294	635.612	2827.79	446.702	11.5425	11.267	9.08379	9.28142	11.6192	8.83137	Detected	Detected	Detected	Detected	Detected	Detected	0	chr5	76343985	76344812	+	circbase|deepbase	hsa_circ_0073074	hsa_circ_0073074	hsa-circRNA6331-3	827	164	ENSG00000164252	ENST00000312916	76343986-76344097 exon:ENSE00001362097|76344761-76344812 exon:ENSE00001250646	GTTGGTGTCAGTAAGATGAAGACAAAATTT	55109	AGGF1	8
hsa-circRNA13090-6_CBC1	0.00236108	1.46655e-05	5.22967	down	4035.82	4257.03	952.877	777.438	3625.55	733.71	12.1081	11.9871	9.8114	9.5663	11.987	9.54442	Compromised	Detected	Detected	Detected	Detected	Detected	0	chr20	47869256	47880020	-	deepbase	hsa-circRNA13090-6		hsa-circRNA13090-6	10764	1065	ENSG00000124201	ENST00000371754	47869257-47869367 exon:ENSE00000845548|47870203-47870348 exon:ENSE00000845549|47871032-47871186 exon:ENSE00000845550|47872345-47872484 exon:ENSE00003580242|47873954-47874201 exon:ENSE00000845552|47877000-47877114 exon:ENSE00000845553|47879871-47880020 exon:ENSE00000845554	CGTCTGAATTACCAGATCATGACACAGATG	57169	ZNFX1	100
hsa-circRNA14431-23_CBC1	0.00249038	2.09836e-05	5.20872	down	2015.39	2202.04	421.414	391.643	2076.74	462.448	11.0804	11	8.64061	8.5836	11.1678	8.88121	Detected	Detected	Detected	Detected	Detected	Detected	0	chr5	137278563	137290065	-	deepbase	hsa-circRNA14431-23		hsa-circRNA14431-23	11502	1081	ENSG00000031003	ENST00000033079	137278564-137278727 exon:ENSE00001195996|137278822-137278905 exon:ENSE00000764178|137281591-137281686 exon:ENSE00000764182|137281917-137282000 exon:ENSE00000764192|137284644-137284873 exon:ENSE00000764205|137288317-137288398 exon:ENSE00000764219|137289025-137289154 exon:ENSE00000764223|137289855-137290065 exon:ENSE00001255108	TCGAGCAGCTTCTATAGCCATTTCCTGCTT	51306	FAM13B	79
hsa_circ_0093705_CBC1	0.00196673	4.48847e-06	5.16334	down	3187.02	4113.74	701.759	728.376	3178.54	726.364	11.7586	11.9338	9.37634	9.47466	11.7917	9.52823	Compromised	Detected	Detected	Detected	Detected	Detected	0	chr10	50732078	50736571	-	Rybak-Wolf2015	hsa_circ_0093705	hsa_circ_0093705		4493	854	ENSG00000225830	ENST00000355832	50732079-50732823 exon:ENSE00003473264|50736463-50736571 exon:ENSE00003523191	TAAGCAGCGGTTAAGGAACAACAGCTAAAA	2074	ERCC6	100
hsa-circRNA13090-22_CBC1	0.00249578	2.15021e-05	5.12461	down	5922.68	5653.79	1291.37	1248.49	5151.82	1037.72	12.6803	12.4194	10.2486	10.2441	12.5061	10.0407	Detected	Detected	Detected	Detected	Detected	Detected	0	chr20	47869256	47871186	-	deepbase	hsa-circRNA13090-22		hsa-circRNA13090-22	1930	412	ENSG00000124201	ENST00000371754	47869257-47869367 exon:ENSE00000845548|47870203-47870348 exon:ENSE00000845549|47871032-47871186 exon:ENSE00000845550	CGTCTGAATTACCAGGCTCTGGCTACAGTT	57169	ZNFX1	46
hsa_circ_0007235_CBC1	0.00330923	6.27109e-05	5.06832	down	6289.12	5902.94	1330.22	1134.59	5681.45	1406.69	12.768	12.4849	10.2911	10.1107	12.6505	10.4769	Detected	Detected	Detected	Detected	Detected	Detected	0	chr5	137342678	137356886	-	circbase|Rybak-Wolf2015|deepbase	hsa_circ_0007235	hsa_circ_0007235	hsa-circRNA14431-3	14208	1050	ENSG00000031003	ENST00000033079	137342679-137342836 exon:ENSE00001130396|137346697-137346838 exon:ENSE00001086057|137347457-137347634 exon:ENSE00001196051|137353991-137354203 exon:ENSE00003646132|137354644-137354835 exon:ENSE00003585803|137356720-137356886 exon:ENSE00001342011	TGTTACGGCAACAAGATTAACTGCTGAAGT	51306	FAM13B	88
hsa-circRNA10012-6_CBC1	0.00196673	4.48683e-06	5.04189	down	1458.04	1678.75	337.464	338.34	1611.92	313.454	10.6101	10.5972	8.31598	8.37195	10.8023	8.31968	Detected	Detected	Detected	Detected	Detected	Detected	0	chr12	59270226	59277373	-	deepbase	hsa-circRNA10012-6		hsa-circRNA10012-6	7147	1451	ENSG00000139263	ENST00000379141	59270227-59270385 exon:ENSE00003491169|59271182-59271634 exon:ENSE00003671348|59272606-59272887 exon:ENSE00003481884|59274363-59274683 exon:ENSE00000937273|59276651-59276814 exon:ENSE00000937272|59277302-59277373 exon:ENSE00001241759	AACATGACAGTAGTGAGACCTGAGTGACAA	121227	LRIG3	100
hsa_circ_0033153_CBC1	0.00239055	1.62782e-05	4.96609	down	3235.57	3498.84	707.019	634.109	3018.55	755.522	11.7803	11.6929	9.3875	9.27766	11.7147	9.58639	Detected	Detected	Detected	Detected	Detected	Detected	0	chr14	100125764	100143011	+	circbase|deepbase	hsa_circ_0033153	hsa_circ_0033153	hsa-circRNA2427-2	17247	2351	ENSG00000182218	ENST00000330710	---	GCTGTTTACACACCAGTCGGCGCTGCTGGG	84439	HHIPL1	100
hsa-circRNA7706-20_CBC1	0.00431032	0.000163935	4.92269	down	1686.1	1847.4	411.266	410.082	1536.07	275.451	10.8181	10.7391	8.60435	8.65178	10.7308	8.13361	Detected	Detected	Detected	Detected	Detected	Detected	0	chr9	90254564	90283589	+	deepbase	hsa-circRNA7706-20		hsa-circRNA7706-20	29025	1448	ENSG00000196730	ENST00000358077	90254565-90254613 exon:ENSE00003538502|90254704-90254730 exon:ENSE00003542522|90255213-90255365 exon:ENSE00003600575|90255717-90255762 exon:ENSE00003490924|90256884-90256973 exon:ENSE00003518230|90258291-90258383 exon:ENSE00003595556|90260810-90260929 exon:ENSE00003536985|90261376-90261474 exon:ENSE00003660694|90262220-90262318 exon:ENSE00003670343|90263696-90263794 exon:ENSE00003529255|90264836-…	GCAAGACTTCGAAAGCTCCTGAGATAGTCA	1612	DAPK1	100
hsa_circ_0074082_CBC1	0.00324328	5.78487e-05	4.91472	down	8716.56	7650.73	1901.08	1634.57	6828.42	1703.73	13.2548	12.8808	10.7973	10.6257	12.9233	10.7445	Detected	Detected	Detected	Detected	Detected	Detected	0	chr5	137342678	137354835	-	circbase|Rybak-Wolf2015|deepbase	hsa_circ_0074082	hsa_circ_0074082	hsa-circRNA14431-38	12157	883	ENSG00000031003	ENST00000033079	137342679-137342836 exon:ENSE00001130396|137346697-137346838 exon:ENSE00001086057|137347457-137347634 exon:ENSE00001196051|137353991-137354203 exon:ENSE00003646132|137354644-137354835 exon:ENSE00003585803	TGTTACGGCAACAAGAAAAGACAGCTTTGA	51306	FAM13B	78
hsa_circ_0037769_CBC1	0.00400427	0.000123705	4.8644	down	1522.97	1358.94	336.641	332.44	1378.76	255.402	10.6718	10.2851	8.31243	8.34653	10.5707	8.0219	Detected	Detected	Detected	Detected	Detected	Detected	0	chr16	4943213	4951090	-	circbase|deepbase	hsa_circ_0037769	hsa_circ_0037769	hsa-circRNA10973-3	7877	1212	ENSG00000118898	ENST00000345988	4943214-4943371 exon:ENSE00000802187|4943542-4943639 exon:ENSE00000802186|4944468-4944619 exon:ENSE00000802185|4945262-4945408 exon:ENSE00000802184|4945595-4945717 exon:ENSE00000802183|4947676-4947771 exon:ENSE00000802182|4949014-4949121 exon:ENSE00000802181|4949224-4949385 exon:ENSE00000802180|4950831-4950872 exon:ENSE00000802179|4950965-4951090 exon:ENSE00000802178	GCCAAGGACCTCAAGGACAAGCTGAACAAC	5493	PPL	100
hsa-circRNA13090-8_CBC1	0.0030541	4.70707e-05	4.81271	down	6675.48	6404.92	1558.32	1537.81	5659.47	1206.21	12.8593	12.6078	10.5121	10.5436	12.644	10.2548	Detected	Detected	Detected	Detected	Detected	Detected	0	chr20	47869256	47870348	-	deepbase	hsa-circRNA13090-8		hsa-circRNA13090-8	1092	257	ENSG00000124201	ENST00000371754	47869257-47869367 exon:ENSE00000845548|47870203-47870348 exon:ENSE00000845549	CGTCTGAATTACCAGGTGCTGCCAAATACC	57169	ZNFX1	25
hsa-circRNA9316-11_CBC1	0.00399629	0.000123154	4.73963	down	4392.23	4547.27	1126.81	1097.53	5490.25	1062.48	12.2315	12.0887	10.0502	10.0622	12.5994	10.0729	Compromised	Detected	Detected	Detected	Detected	Detected	0	chr10	123243211	123274833	-	deepbase	hsa-circRNA9316-11		hsa-circRNA9316-11	31622	1217	ENSG00000066468	ENST00000357555	123243212-123243317 exon:ENSE00003462710|123244909-123245046 exon:ENSE00003680367|123246868-123246938 exon:ENSE00003547346|123247505-123247627 exon:ENSE00003618465|123256046-123256236 exon:ENSE00003525972|123258009-123258119 exon:ENSE00003486661|123260340-123260461 exon:ENSE00003631185|123263304-123263455 exon:ENSE00003553724|123274631-123274833 exon:ENSE00003629514	CTCACAACCAATGAGCGCCTGGAAGAGAAA	2263	FGFR2	100
hsa_circ_0065825_CBC1	0.00155014	1.31079e-06	4.6095	down	1158.74	1454.23	282.119	294.251	1160.25	277.565	10.2739	10.3866	8.05321	8.16594	10.3173	8.14493	Detected	Detected	Detected	Detected	Detected	Detected	0	chr3	50153338	50154604	+	circbase|deepbase	hsa_circ_0065825	hsa_circ_0065825	hsa-circRNA5571-72	1266	173	ENSG00000003756	ENST00000347869	50153339-50153413 exon:ENSE00003519385|50154507-50154604 exon:ENSE00003496549	TGATGCCGGCACTGTCAAAACATGGACATC	10181	RBM5	28
hsa_circ_0034406_CBC1	0.00379882	0.000101646	4.52428	down	2217.9	2350.44	594.636	526.848	2680.52	566.27	11.2205	11.0977	9.13782	9.01163	11.5396	9.17527	Compromised	Detected	Detected	Detected	Detected	Detected	0	chr15	37242524	37242601	-	circbase|deepbase	hsa_circ_0034406	hsa_circ_0034406	hsa-circRNA10660-7	77	77	ENSG00000134138	ENST00000338564	37242525-37242601 exon:ENSE00003601407	CCAAGTAAACAACTGCATCCGTACCCTTCC	4212	MEIS2	8
hsa_circ_0094175_CBC1	0.00222108	1.11863e-05	4.50631	down	1697.74	1968.32	418.233	391.305	1409.12	363.341	10.8276	10.8309	8.62974	8.58237	10.6028	8.53331	Detected	Detected	Detected	Detected	Detected	Detected	0	chr10	75565344	75565527	-	Rybak-Wolf2015	hsa_circ_0094175	hsa_circ_0094175		183	183	ENSG00000272916	ENST00000603027	75565345-75565527 exon:ENSE00003706423	AGCCCCCTTTGGCAGATCAGCATCTTTATG	8509	RP11-574K11.31	53
hsa_circ_0103368_CBC1	0.00323203	5.68342e-05	4.49317	down	1448.55	2012.75	419.706	397.929	1844.26	412.997	10.6001	10.8657	8.63448	8.60708	10.9954	8.71633	Detected	Detected	Detected	Detected	Detected	Detected	0	chr15	37235298	37242601	-	Rybak-Wolf2015	hsa_circ_0103368	hsa_circ_0103368		7303	7303	ENSG00000134138	ENST00000338564	---	ATAGCAACTGATTCACATCCGTACCCTTCC	4212	MEIS2	100
hsa_circ_0004969_CBC1	0.00220508	9.07431e-06	4.46857	down	2530.54	2729.2	631.421	558.874	2431.81	633.87	11.4151	11.3215	9.22507	9.09511	11.4007	9.33769	Detected	Detected	Detected	Detected	Detected	Detected	0	chr20	47876999	47882803	-	circbase|deepbase	hsa_circ_0004969	hsa_circ_0004969	hsa-circRNA13090-3	5804	546	ENSG00000124201	ENST00000371754	47877000-47877114 exon:ENSE00000845553|47879871-47880020 exon:ENSE00000845554|47881253-47881401 exon:ENSE00000845555|47882672-47882803 exon:ENSE00000845556	GACCTGAGAATACAGGCAAAACCTATGTGG	57169	ZNFX1	67
hsa-circRNA2961-7_CBC1	0.00255605	2.36233e-05	4.45104	down	1076.17	1494.97	285.392	279.142	1010.02	267.449	10.1682	10.4266	8.06961	8.08885	10.1159	8.08986	Detected	Detected	Detected	Detected	Detected	Detected	0	chr16	30734283	30734550	+	deepbase	hsa-circRNA2961-7		hsa-circRNA2961-7	267	267	ENSG00000080603	ENST00000262518	30734284-30734550 exon:ENSE00003615620	CACCTGAAGTCAGTGTGCCACCAACCATGG	10847	SRCAP	83
hsa_circ_0027342_CBC1	0.002614	2.50961e-05	4.44054	down	1526.93	1966.45	448.539	414.142	1855.11	397.257	10.6756	10.8294	8.73028	8.66736	11.0045	8.65973	Detected	Detected	Detected	Detected	Detected	Detected	0	chr12	59270226	59308117	-	circbase|deepbase	hsa_circ_0027342	hsa_circ_0027342	hsa-circRNA10012-7	37891	2459	ENSG00000139263	ENST00000379141	59270227-59270385 exon:ENSE00003491169|59271182-59271634 exon:ENSE00003671348|59272606-59272887 exon:ENSE00003481884|59274363-59274683 exon:ENSE00000937273|59276651-59276814 exon:ENSE00000937272|59277302-59277373 exon:ENSE00001241759|59279613-59279684 exon:ENSE00001351957|59280592-59280672 exon:ENSE00001386114|59281571-59281714 exon:ENSE00001387568|59282111-59282254 exon:ENSE00001374953|59282601-…	AACATGACAGTAGTGGGACTTAAGTCACAA	121227	LRIG3	100
hsa_circ_0018869_CBC1	0.00367157	9.04321e-05	4.42015	down	1147.22	1225.3	315.504	307.428	1207.34	232.167	10.2589	10.1306	8.21848	8.23161	10.3746	7.88167	Detected	Detected	Detected	Detected	Detected	Detected	0	chr10	75563650	75563774	-	circbase|deepbase	hsa_circ_0018869	hsa_circ_0018869	hsa-circRNA9185-10	124	124	ENSG00000272916	ENST00000603027	75563651-75563774 exon:ENSE00003706703	CAAGGGTATTGACTGGGACTACAGCTATTC	8509	RP11-574K11.31	26
hsa_circ_0108493_CBC1	0.00395804	0.000118458	4.41901	down	1434.38	1519.74	406.159	318.417	1629.18	368.857	10.5865	10.4506	8.58682	8.28224	10.8168	8.55371	Detected	Detected	Detected	Detected	Detected	Detected	0	chr18	44266136	44284627	-	Rybak-Wolf2015	hsa_circ_0108493	hsa_circ_0108493		18491	438	ENSG00000101638	ENST00000315087	44266137-44266249 exon:ENSE00003558592|44268738-44268882 exon:ENSE00000668965|44272132-44272218 exon:ENSE00003558862|44284535-44284627 exon:ENSE00003495248	CGACTTCGTCTTCCGGTACTTTGAATTTTA	29906	ST8SIA5	92
hsa_circ_0060787_CBC1	0.0014715	8.47799e-07	4.37525	down	3024.74	3308.56	746.428	769.036	2756.08	693.608	11.6789	11.6066	9.46408	9.55195	11.5822	9.4635	Detected	Detected	Detected	Detected	Detected	Detected	0	chr20	47862438	47868159	-	circbase|deepbase	hsa_circ_0060787	hsa_circ_0060787	hsa-circRNA13090-15	5721	3906	ENSG00000124201	ENST00000371754	---	AACAATGATTGAGAACACCGTATGTGCCCT	57169	ZNFX1	100
hsa_circ_0027344_CBC1	0.00311172	4.9239e-05	4.36738	down	1117.42	1275.53	317.503	284.59	1343.9	291.815	10.2231	10.1891	8.22704	8.11714	10.5311	8.21884	Detected	Detected	Detected	Detected	Detected	Detected	0	chr12	59276650	59308117	-	circbase|deepbase	hsa_circ_0027344	hsa_circ_0027344	hsa-circRNA10012-3	31467	1244	ENSG00000139263	ENST00000379141	59276651-59276814 exon:ENSE00000937272|59277302-59277373 exon:ENSE00001241759|59279613-59279684 exon:ENSE00001351957|59280592-59280672 exon:ENSE00001386114|59281571-59281714 exon:ENSE00001387568|59282111-59282254 exon:ENSE00001374953|59282601-59282744 exon:ENSE00001376441|59283778-59283921 exon:ENSE00001366244|59284447-59284578 exon:ENSE00001368584|59307763-59307837 exon:ENSE00001369498|59308046-…	ATGGCTTTGTGTGTGGGACTTAAGTCACAA	121227	LRIG3	100
hsa_circ_0104359_CBC1	0.00415693	0.00014207	4.34995	down	1534.36	1330.97	338.122	368.401	1469.34	336.939	10.682	10.2528	8.31875	8.49385	10.6644	8.42368	Detected	Detected	Detected	Detected	Detected	Detected	0	chr15	68482482	68482641	+	Rybak-Wolf2015	hsa_circ_0104359	hsa_circ_0104359		159	159	ENSG00000033800	ENST00000563996	---	TCTACCCTGTGAGGAGTTAATTTCCCTCAG	8554	PIAS1	19
hsa_circ_0086655_CBC1	0.00209015	7.4711e-06	4.34923	down	1572.49	1669.65	423.317	391.115	1579.44	353.104	10.7184	10.5893	8.64676	8.58171	10.7735	8.49043	Detected	Detected	Detected	Detected	Detected	Detected	0	chr9	33328578	33354890	+	circbase|deepbase	hsa_circ_0086655	hsa_circ_0086655	hsa-circRNA7639-32	26312	967	ENSG00000086102	ENST00000379540	33328579-33328676 exon:ENSE00003677443|33332470-33332500 exon:ENSE00001746240|33338508-33338587 exon:ENSE00001706754|33342744-33342852 exon:ENSE00001661449|33344067-33344186 exon:ENSE00003540565|33347036-33347115 exon:ENSE00003664994|33351558-33351788 exon:ENSE00000982600|33352644-33352717 exon:ENSE00000982601|33354084-33354185 exon:ENSE00000982602|33354849-33354890 exon:ENSE00002718376	CTTGGAAAGGAAAAAATTTCATTCATACCT	4799	NFX1	100
hsa-circRNA9316-15_CBC1	0.0055119	0.000321197	4.31726	down	4346.94	4157.1	1238.41	1233.73	4968.35	921.342	12.2164	11.951	10.1877	10.2272	12.4495	9.87169	Detected	Detected	Detected	Detected	Detected	Detected	0	chr10	123243211	123279683	-	deepbase	hsa-circRNA9316-15		hsa-circRNA9316-15	36472	1553	ENSG00000066468	ENST00000357555	123243212-123243317 exon:ENSE00003462710|123244909-123245046 exon:ENSE00003680367|123246868-123246938 exon:ENSE00003547346|123247505-123247627 exon:ENSE00003618465|123256046-123256236 exon:ENSE00003525972|123258009-123258119 exon:ENSE00003486661|123260340-123260461 exon:ENSE00003631185|123263304-123263455 exon:ENSE00003553724|123274631-123274833 exon:ENSE00003629514|123276833-123276977 exon:ENSE0…	CTCACAACCAATGAGAGCGATCGCCTCACC	2263	FGFR2	100
hsa_circ_0105358_CBC1	0.00216806	8.59148e-06	4.31557	down	1225.16	1357.28	342.647	281.155	1193.36	293.787	10.3552	10.2833	8.3389	8.10023	10.3574	8.22808	Detected	Detected	Detected	Detected	Detected	Detected	0	chr16	30744922	30745329	+	Rybak-Wolf2015	hsa_circ_0105358	hsa_circ_0105358		407	312	ENSG00000080603	ENST00000262518	30744923-30745119 exon:ENSE00001173538|30745215-30745329 exon:ENSE00001028787	GCCTATTTCAAACAGGCCTTGATGGAACGG	10847	SRCAP	47
hsa-circRNA13084-45_CBC1	0.00286143	3.64316e-05	4.2993	down	2578.79	2731.84	602.671	692.002	2176.08	549.731	11.4438	11.3225	9.15737	9.40239	11.2379	9.13207	Detected	Detected	Detected	Detected	Detected	Detected	0	chr20	45848908	45850125	-	deepbase	hsa-circRNA13084-45		hsa-circRNA13084-45	1217	228	ENSG00000101040	ENST00000311275	45848909-45848975 exon:ENSE00001289538|45849965-45850125 exon:ENSE00001289547	CCAACCAAGGCTCTGCTACTGCTCCTCAGC	23613	ZMYND8	53
hsa_circ_0044970_CBC1	0.0042158	0.000151574	4.2991	down	1252.33	1170.56	312.141	298.727	1370.3	310.93	10.3866	10.0642	8.2025	8.18785	10.5609	8.30921	Detected	Detected	Detected	Detected	Detected	Detected	0	chr17	58711213	58711338	+	circbase|deepbase	hsa_circ_0044970	hsa_circ_0044970	hsa-circRNA3466-6	125	125	ENSG00000170836	ENST00000305921	58711214-58711338 exon:ENSE00001261954	TAGCAAGAGCACTTGTGTAATGAACAAGTC	8493	PPM1D	4
hsa_circ_0060789_CBC1	0.0014715	9.0427e-07	4.27495	down	3562.78	3972.11	1004.35	900.258	3441.48	851.341	11.9192	11.8802	9.88633	9.77775	11.9121	9.75971	Detected	Detected	Detected	Detected	Detected	Detected	0	chr20	47862438	47870348	-	circbase|deepbase	hsa_circ_0060789	hsa_circ_0060789	hsa-circRNA13090-1	7910	4163	ENSG00000124201	ENST00000371754	---	AACAATGATTGAGAAGTGCTGCCAAATACC	57169	ZNFX1	100
hsa_circ_0040060_CBC1	0.003716	9.48595e-05	4.27103	down	1494.5	1822.26	386.521	373.532	1159.14	324.311	10.6449	10.7187	8.51403	8.51406	10.3162	8.36795	Detected	Detected	Detected	Detected	Detected	Detected	0	chr16	69368423	69369251	-	circbase|deepbase	hsa_circ_0040060	hsa_circ_0040060	hsa-circRNA11151-1	828	828	ENSG00000213380	ENST00000306875	69368424-69369251 exon:ENSE00001141286	GATGCCCTTGCCAAGGGCATCGTGAACGAA	84342	COG8	100
hsa_circ_0073790_CBC1	0.00211935	8.09181e-06	4.2613	down	1694.37	1947.12	471.497	461.324	1882.99	426.913	10.8247	10.8141	8.80309	8.82307	11.0275	8.76618	Detected	Detected	Detected	Detected	Detected	Detected	0	chr5	127647576	127647645	-	circbase|deepbase	hsa_circ_0073790	hsa_circ_0073790	hsa-circRNA14400-22	69	69	ENSG00000138829	ENST00000262464	127647577-127647645 exon:ENSE00000972341	CAATCATTTTAGAAGCTGAATATTACACCC	2201	FBN2	8
hsa_circ_0060788_CBC1	0.00276846	3.08302e-05	4.20638	down	2433.14	2667.5	700.585	639.358	2256.4	519.962	11.3547	11.2866	9.3737	9.28961	11.291	9.05123	Detected	Detected	Detected	Detected	Detected	Detected	0	chr20	47862438	47869367	-	circbase|deepbase	hsa_circ_0060788	hsa_circ_0060788	hsa-circRNA13090-9	6929	4017	ENSG00000124201	ENST00000371754	---	AACAATGATTGAGAACTGCGCCCCAGTGCC	57169	ZNFX1	100
hsa_circ_0128074_CBC1	0.00299609	4.45866e-05	4.19923	down	3573.19	3821.77	1047.9	811.733	3549.64	950.831	11.9243	11.8221	9.94722	9.63053	11.9571	9.91539	Compromised	Detected	Detected	Detected	Detected	Detected	0	chr5	137342678	137346838	-	Rybak-Wolf2015|deepbase	hsa_circ_0128074	hsa_circ_0128074	hsa-circRNA14431-20	4160	300	ENSG00000031003	ENST00000033079	137342679-137342836 exon:ENSE00001130396|137346697-137346838 exon:ENSE00001086057	TGTTACGGCAACAAGCATTTACACAGATGT	51306	FAM13B	11
hsa_circ_0034409_CBC1	0.00509396	0.000260046	4.17729	down	3143.36	3586.07	956.325	993.451	4250.29	853.488	11.7375	11.7281	9.81673	9.9192	12.2215	9.76342	Detected	Detected	Detected	Detected	Detected	Detected	0	chr15	37385781	37387815	-	circbase|deepbase	hsa_circ_0034409	hsa_circ_0034409	hsa-circRNA10660-6	2034	252	ENSG00000134138	ENST00000338564	37385782-37385931 exon:ENSE00003565296|37386728-37386778 exon:ENSE00003522175|37387765-37387815 exon:ENSE00003642793	AATCTCGCTGACCATGTTCGCGCCGAAAAG	4212	MEIS2	18
hsa_circ_0103371_CBC1	0.00359846	8.47863e-05	4.15112	down	1662.14	2415.35	539.306	498.292	2107.2	514.348	10.7966	11.1383	8.99446	8.93274	11.1885	9.03568	Detected	Detected	Detected	Detected	Detected	Detected	0	chr15	37242524	37329160	-	Rybak-Wolf2015	hsa_circ_0103371	hsa_circ_0103371		86636	223	ENSG00000134138	ENST00000338564	37242525-37242601 exon:ENSE00003601407|37329015-37329160 exon:ENSE00003544519	CCAAGTAAACAACTGGGGATGGTTTAGACA	4212	MEIS2	27
hsa-circRNA6988-111_CBC1	0.00531124	0.000292474	4.1288	down	2330.42	2455.69	507.613	523.416	1837.83	660.761	11.2915	11.1647	8.90884	9.00368	10.9895	9.39611	Detected	Detected	Detected	Detected	Detected	Detected	0	chr7	6185146	6187523	+	deepbase	hsa-circRNA6988-111		hsa-circRNA6988-111	2377	396	ENSG00000106346	ENST00000306177	6185147-6185287 exon:ENSE00003572993|6185779-6185879 exon:ENSE00003472088|6187370-6187523 exon:ENSE00003646779	TCTCACATGATAAAGGATGTGAAATACCCT	84132	USP42	80
hsa_circ_0082627_CBC1	0.00583896	0.000375569	4.09753	down	1879.2	1525.7	482.61	438.11	1870.53	427.038	10.9802	10.4554	8.83531	8.74697	11.0175	8.76656	Detected	Detected	Detected	Detected	Detected	Detected	0	chr7	138761031	138761155	-	circbase|deepbase	hsa_circ_0082627	hsa_circ_0082627	hsa-circRNA15339-17	124	124	ENSG00000105939	ENST00000242351	138761032-138761155 exon:ENSE00000833442	CCCCGGAATCCACCTGTAGCTGCAGCAAAG	56829	ZC3HAV1	14
hsa_circ_0026542_CBC1	0.00657889	0.000494759	4.09379	down	5094.38	4346.56	1502.54	1311.68	5668.08	1193.56	12.4535	12.019	10.4633	10.3156	12.6461	10.2394	Compromised	Detected	Detected	Detected	Detected	Detected	0	chr12	53448969	53449629	+	circbase|Rybak-Wolf2015|deepbase	hsa_circ_0026542	hsa_circ_0026542	hsa-circRNA1785-2	660	239	ENSG00000111077	ENST00000379902	53448970-53449020 exon:ENSE00003468068|53449352-53449474 exon:ENSE00003460455|53449565-53449629 exon:ENSE00003486005	CAAGATCTCTGCAGGCTCTTCAACCTTTCA	23371	TENC1	42
hsa_circ_0082625_CBC1	0.00245286	2.01078e-05	4.02808	down	1626.89	1624.41	423.675	383.592	1316.91	376.522	10.7657	10.5477	8.64787	8.55321	10.5008	8.58283	Detected	Detected	Detected	Detected	Detected	Detected	0	chr7	138758601	138761155	-	circbase|deepbase	hsa_circ_0082625	hsa_circ_0082625	hsa-circRNA15339-3	2554	299	ENSG00000105939	ENST00000242351	138758602-138758776 exon:ENSE00000833441|138761032-138761155 exon:ENSE00000833442	CAGTATGGAGAAGAGGTAGCTGCAGCAAAG	56829	ZC3HAV1	42
hsa_circ_0034094_CBC1	0.00222108	1.09839e-05	4.02362	down	3002.43	3271.86	912.985	812.869	2922.36	717.581	11.6665	11.5889	9.75179	9.63274	11.666	9.51134	Detected	Detected	Detected	Detected	Detected	Detected	0	chr15	23285704	23299121	-	circbase|deepbase	hsa_circ_0034094	hsa_circ_0034094	hsa-circRNA10622-1	13417	587	ENSG00000140181	ENST00000560464	23285705-23285752 exon:ENSE00001604651|23293373-23293512 exon:ENSE00001720539|23295541-23295666 exon:ENSE00001791178|23295764-23295937 exon:ENSE00001754992|23299023-23299121 exon:ENSE00001721288	GCCCAAACAGGAAAGTCTACTGGTGCTGTT	-	-	50
hsa_circ_0034769_CBC1	0.00357395	8.26144e-05	4.0178	down	2700.8	3062.82	784.217	643.66	2726.64	827.616	11.5109	11.4944	9.53619	9.29857	11.5655	9.71674	Detected	Detected	Detected	Detected	Detected	Detected	0	chr15	42143051	42151178	-	circbase|deepbase	hsa_circ_0034769	hsa_circ_0034769	hsa-circRNA10676-1	8127	2933	ENSG00000137877	ENST00000320955	42143052-42143137 exon:ENSE00001205299|42143257-42143348 exon:ENSE00001205302|42143481-42143567 exon:ENSE00000931047|42143977-42144048 exon:ENSE00000931048|42144380-42144514 exon:ENSE00001205315|42144832-42144933 exon:ENSE00000931050|42145022-42145198 exon:ENSE00000931051|42145456-42145645 exon:ENSE00001151052|42145780-42145985 exon:ENSE00001205330|42146248-42146403 exon:ENSE00001205333|42146980-…	TGGGCAGCACTGCAGGAAGGAGGCGCTCTT	51332	SPTBN5	100
hsa-circRNA7182-7_CBC1	0.00286333	3.70039e-05	4.0127	down	3395.71	3389.12	1024.53	878.494	3460	841.722	11.8487	11.6446	9.91392	9.74364	11.9201	9.74214	Detected	Detected	Detected	Detected	Detected	Detected	0	chr7	99952765	99952863	+	deepbase	hsa-circRNA7182-7		hsa-circRNA7182-7	98	98	ENSG00000272752	ENST00000310771	99952766-99952863 exon:ENSE00003708033	GAAAGCAAGAACAAGGCATAGCGCGCTGGC	-	-	30
hsa_circ_0025013_CBC1	0.00193146	3.59381e-06	3.98492	down	1075.26	1242.16	324.335	290.397	1025.69	263.418	10.1669	10.1506	8.25822	8.1464	10.1395	8.06877	Detected	Detected	Detected	Detected	Detected	Detected	0	chr12	2058251	2074859	-	circbase|deepbase	hsa_circ_0025013	hsa_circ_0025013	hsa-circRNA9797-5	16608	1387	ENSG00000151065	ENST00000280665	2058252-2058500 exon:ENSE00003567220|2061582-2062454 exon:ENSE00003598894|2064598-2064726 exon:ENSE00003559353|2074724-2074859 exon:ENSE00003529209	CTGTACCTCATTCAGCCTAACTCAGTATGA	196513	DCP1B	100
hsa_circ_0086659_CBC1	0.00367157	9.04318e-05	3.9791	down	1180.95	1182.94	323.114	332.221	1055.98	249.372	10.3002	10.0789	8.25239	8.34547	10.1831	7.98709	Detected	Detected	Detected	Detected	Detected	Detected	0	chr9	33351557	33354185	+	circbase|deepbase	hsa_circ_0086659	hsa_circ_0086659	hsa-circRNA7639-42	2628	407	ENSG00000086102	ENST00000379540	33351558-33351788 exon:ENSE00000982600|33352644-33352717 exon:ENSE00000982601|33354084-33354185 exon:ENSE00000982602	AGTTCATCAAGCCAGTTTCGGAGCAACATC	4799	NFX1	80
hsa_circ_0101867_CBC1	0.00421882	0.000152374	3.97025	down	1583.4	1411.87	418.842	367.762	1222.34	325.171	10.7277	10.3421	8.63127	8.49155	10.3923	8.3716	Detected	Detected	Detected	Detected	Detected	Detected	0	chr14	45523633	45537846	+	Rybak-Wolf2015	hsa_circ_0101867	hsa_circ_0101867		14213	529	ENSG00000198718	ENST00000361577	45523634-45523752 exon:ENSE00003481529|45535781-45535970 exon:ENSE00003621297|45537627-45537846 exon:ENSE00003690079	TGAGTCAGCATGTAGGGTTTGGGGGAGATA	23116	FAM179B	32
hsa_circ_0087418_CBC1	0.00277007	3.12874e-05	3.96867	down	1205.4	1199.72	329.683	328.029	1106.54	270.71	10.3318	10.0991	8.28194	8.32633	10.2512	8.10783	Detected	Detected	Detected	Detected	Detected	Detected	0	chr9	90272943	90283589	+	circbase|deepbase	hsa_circ_0087418	hsa_circ_0087418	hsa-circRNA7706-17	10646	177	ENSG00000196730	ENST00000358077	90272944-90273042 exon:ENSE00003561408|90283512-90283589 exon:ENSE00003503688	GCAAGACTTCGAAAGTATGGGCGAACGCCT	1612	DAPK1	19
hsa-circRNA11151-6_CBC1	0.00222108	9.62028e-06	3.96353	down	3171.01	4033.52	931.824	912.187	2914.55	862.869	11.7501	11.904	9.78076	9.79615	11.6623	9.77914	Detected	Detected	Detected	Detected	Detected	Detected	0	chr16	69370407	69370615	-	deepbase	hsa-circRNA11151-6		hsa-circRNA11151-6	208	208	ENSG00000213380	ENST00000562595	69370408-69370615 exon:ENSE00003542614	ATCCCTGTCATCCAGGAACTTTGTGAAGGA	84342	COG8	29
hsa-circRNA6988-19_CBC1	0.00413824	0.000138272	3.96271	down	3979.49	4031.96	950.127	1036.39	3673.31	1201.19	12.0852	11.9034	9.80766	9.97827	12.0055	10.2487	Detected	Detected	Detected	Detected	Detected	Detected	0	chr7	6193386	6194826	+	deepbase	hsa-circRNA6988-19		hsa-circRNA6988-19	1440	1440	ENSG00000106346	ENST00000306177	6193387-6194826 exon:ENSE00003631344	AGACCGCGACTCCAGTGCACCTGGAGCAGA	84132	USP42	100
hsa-circRNA7706-7_CBC1	0.00357811	8.30764e-05	3.9619	down	1107.92	1251.64	371.118	281.303	1210.42	295.858	10.2109	10.1616	8.45376	8.10086	10.3786	8.23792	Detected	Detected	Detected	Detected	Detected	Detected	0	chr9	90252857	90255365	+	deepbase	hsa-circRNA7706-7		hsa-circRNA7706-7	2508	498	ENSG00000196730	ENST00000358077	90252858-90252996 exon:ENSE00003655088|90254269-90254398 exon:ENSE00003610423|90254565-90254613 exon:ENSE00003538502|90254704-90254730 exon:ENSE00003542522|90255213-90255365 exon:ENSE00003600575	GGTCAAGGATCCAAACGTTGCAGGTGGCGA	1612	DAPK1	37
hsa-circRNA9185-3_CBC1	0.00288366	3.94558e-05	3.93634	down	1874.23	1776.02	469.587	465.163	1483.59	429.928	10.9773	10.6802	8.79687	8.83447	10.68	8.77559	Detected	Detected	Detected	Detected	Detected	Detected	0	chr10	75565344	75565786	-	deepbase	hsa-circRNA9185-3		hsa-circRNA9185-3	442	312	ENSG00000272916	ENST00000603027	75565345-75565527 exon:ENSE00003706423|75565658-75565786 exon:ENSE00003702894	AGCCCCCTTTGGCAGGTGCTGCCCCGGCAG	8509	RP11-574K11.31	76
hsa_circ_0080680_CBC1	0.00236108	1.47044e-05	3.9249	down	1460.37	1535.53	394.276	364.883	1187.54	352.25	10.612	10.4656	8.54255	8.47987	10.3503	8.48751	Detected	Detected	Detected	Detected	Detected	Detected	0	chr7	74991241	74996207	+	circbase|deepbase	hsa_circ_0080680	hsa_circ_0080680	hsa-circRNA7111-5	4966	833	ENSG00000205583	ENST00000402225	---	CTTCACTTGTACAAGGTGGCAAAATATCCA	-	-	100
hsa-circRNA13090-17_CBC1	0.00364603	8.83225e-05	3.91673	down	2115.91	2416.65	572.314	533.641	1588.38	521.576	11.155	11.1391	9.08112	9.02994	10.7816	9.0557	Detected	Detected	Detected	Detected	Detected	Detected	0	chr20	47868063	47871186	-	deepbase	hsa-circRNA13090-17		hsa-circRNA13090-17	3123	508	ENSG00000124201	ENST00000371754	47868064-47868159 exon:ENSE00000845547|47869257-47869367 exon:ENSE00000845548|47870203-47870348 exon:ENSE00000845549|47871032-47871186 exon:ENSE00000845550	TATGAGAAGATTAAGGCTCTGGCTACAGTT	57169	ZNFX1	59
hsa_circ_0034408_CBC1	0.00382176	0.000103941	3.90443	down	3663.43	4100.18	1207.59	1171.5	4405.8	980.561	11.9598	11.9285	10.1515	10.1555	12.2727	9.95866	Detected	Detected	Detected	Detected	Detected	Detected	0	chr15	37375971	37387815	-	circbase|deepbase	hsa_circ_0034408	hsa_circ_0034408	hsa-circRNA10660-2	11844	367	ENSG00000134138	ENST00000338564	37375972-37376086 exon:ENSE00003699736|37385782-37385931 exon:ENSE00003565296|37386728-37386778 exon:ENSE00003522175|37387765-37387815 exon:ENSE00003642793	ACAGCAGTGAGCAAGGTTCGCGCCGAAAAG	4212	MEIS2	59
hsa_circ_0025015_CBC1	0.00257268	2.39698e-05	3.90067	down	2608.72	2897.05	781.837	755.789	2958.3	764.745	11.4604	11.409	9.53163	9.52852	11.6848	9.60288	Detected	Detected	Detected	Detected	Detected	Detected	0	chr12	2064597	2077076	-	circbase|deepbase	hsa_circ_0025015	hsa_circ_0025015	hsa-circRNA9797-4	12479	332	ENSG00000151065	ENST00000280665	2064598-2064726 exon:ENSE00003559353|2074724-2074859 exon:ENSE00003529209|2077010-2077076 exon:ENSE00003570677	CCTCAGCCCAACCAGTGTCCATCTATGGAA	196513	DCP1B	27
hsa_circ_0044722_CBC1	0.00209015	7.3455e-06	3.88505	down	11375.3	12444.7	3449.09	3540.52	10169.6	3020.77	13.6526	13.6315	11.6388	11.7185	13.5052	11.5582	Detected	Detected	Detected	Detected	Detected	Detected	0	chr17	54976475	54991409	-	circbase|deepbase	hsa_circ_0044722	hsa_circ_0044722	hsa-circRNA11563-3	14934	1213	ENSG00000121060	ENST00000316881	---	TGAAGAAGGTCTCCAGTTTCCTCGGCGGCC	7706	TRIM25	100
hsa-circRNA1399-1_CBC1	0.00181376	2.77349e-06	3.88175	down	3690.41	4111.1	1136.16	1083.36	3597.24	944.815	11.9709	11.9326	10.0623	10.0421	11.9767	9.90573	Detected	Detected	Detected	Detected	Detected	Detected	0	chr11	65107855	65109033	+	deepbase	hsa-circRNA1399-1		hsa-circRNA1399-1	1178	433	ENSG00000133884	ENST00000528416	65107856-65108016 exon:ENSE00003526071|65108437-65108544 exon:ENSE00003502485|65108870-65109033 exon:ENSE00003653840	AGTCGAGCGCGAAAGCCTTGGGGAGCAGTA	5977	DPF2	100
hsa_circ_0095299_CBC1	0.00437379	0.000170766	3.84393	down	1441.84	1411.28	429.231	396.585	1645.82	399.937	10.5942	10.3411	8.66686	8.60236	10.8311	8.66936	Detected	Detected	Detected	Detected	Detected	Detected	0	chr11	125830797	125831893	-	Rybak-Wolf2015	hsa_circ_0095299	hsa_circ_0095299		1096	1096	ENSG00000064309	ENST00000392693	---	TCCAACTTCAAGCCGGTGTTTCACCAAAAC	50937	CDON	100
hsa_circ_0078842_CBC1	0.00210531	7.93519e-06	3.81614	down	1170.84	1325.97	374.134	337.44	1209.44	305.117	10.2877	10.2465	8.46575	8.36742	10.3776	8.28224	Detected	Detected	Detected	Detected	Detected	Detected	0	chr6_cox_hap2	4268442	4268510	+	circbase	hsa_circ_0078842	hsa_circ_0078842		68	68	---	---	---	CCGAGTGTCTGCAGGACCACCATCATGGCA	-	-	16
hsa-circRNA5571-64_CBC1	0.003716	9.48782e-05	3.8022	down	1546.87	1436.21	425.829	397.066	1532.92	422.601	10.6937	10.3682	8.65522	8.60433	10.728	8.74981	Detected	Detected	Detected	Detected	Detected	Detected	0	chr3	50137414	50142575	+	deepbase	hsa-circRNA5571-64		hsa-circRNA5571-64	5161	355	ENSG00000003756	ENST00000347869	50137415-50137484 exon:ENSE00003568062|50137965-50138038 exon:ENSE00003508661|50140516-50140599 exon:ENSE00003516173|50141681-50141741 exon:ENSE00003649732|50142510-50142575 exon:ENSE00003525269	ATTACTACTGTGATAATTCGAGAAATGATG	10181	RBM5	39
hsa_circ_0081466_CBC1	0.00398913	0.000122221	3.80208	down	3394.65	3449.49	1127.16	1006.21	3758.72	870.546	11.848	11.6713	10.0511	9.93676	12.041	9.79216	Detected	Detected	Detected	Detected	Detected	Detected	0	chr7	99951517	99952863	+	circbase|deepbase	hsa_circ_0081466	hsa_circ_0081466	hsa-circRNA7182-20	1346	216	ENSG00000121716	ENST00000438028	99951518-99951635 exon:ENSE00001693405|99952766-99952863 exon:ENSE00003703546	GAAAGCAAGAACAAGTCGTTTCCTGCTGTG	29990	PILRB	61
hsa_circ_0087420_CBC1	0.00484086	0.000227957	3.80205	down	999.135	1362.69	331.482	349.141	996.88	245.082	10.0623	10.2893	8.2901	8.41762	10.0986	7.96211	Detected	Detected	Detected	Detected	Detected	Detected	0	chr9	90283511	90301654	+	circbase|Rybak-Wolf2015|deepbase	hsa_circ_0087420	hsa_circ_0087420	hsa-circRNA7706-27	18143	490	ENSG00000196730	ENST00000358077	90283512-90283589 exon:ENSE00003503688|90296319-90296541 exon:ENSE00003485243|90301466-90301654 exon:ENSE00003501071	ACGCTTATTTGAATGGACGGAAAGACGGCA	1612	DAPK1	99
hsa_circ_0109477_CBC1	0.00239055	1.62816e-05	3.79372	down	2142.51	2366.33	702.442	608.622	2274.74	583.832	11.1733	11.108	9.37776	9.21778	11.3031	9.21801	Detected	Detected	Detected	Detected	Detected	Detected	0	chr19	35175156	35230514	+	Rybak-Wolf2015	hsa_circ_0109477	hsa_circ_0109477		55358	55358	ENSG00000089335	ENST00000509528	---	AAAAACTGTCAAAAGATTGGGAATCAAGAT	55900	ZNF302	100
hsa_circ_0034410_CBC1	0.00710541	0.000591354	3.78021	down	1486.22	1869.09	521.533	542.401	2196.01	465.352	10.6368	10.7558	8.94743	9.05239	11.2522	8.88962	Detected	Detected	Detected	Detected	Detected	Detected	0	chr15	37385781	37388608	-	circbase|deepbase	hsa_circ_0034410	hsa_circ_0034410	hsa-circRNA10660-5	2827	371	ENSG00000134138	ENST00000397624	37385782-37385931 exon:ENSE00003565296|37386728-37386778 exon:ENSE00003522175|37387765-37387815 exon:ENSE00003642793|37388490-37388608 exon:ENSE00001529422	AATCTCGCTGACCATCTCTGGTCTTTGAGA	4212	MEIS2	45
hsa_circ_0109288_CBC1	0.00680426	0.000534128	3.77734	down	3782.69	3119.91	1081.73	1072.56	3409.46	792.447	12.0072	11.5213	9.99289	10.0274	11.8988	9.65488	Detected	Detected	Detected	Detected	Detected	Detected	0	chr19	2078138	2078678	-	Rybak-Wolf2015|deepbase	hsa_circ_0109288	hsa_circ_0109288	hsa-circRNA11880-5	540	540	ENSG00000172081	ENST00000357066	2078139-2078678 exon:ENSE00001372571	TCCCCACCAACGTTGGTCCGCGGGAGAGCT	126308	MOB3A	100
hsa_circ_0079335_CBC1	0.00781444	0.000732131	3.76452	down	2233.34	2479.61	564.314	554.652	2059.86	808.673	11.2292	11.1804	9.06082	9.0843	11.1562	9.68323	Detected	Detected	Detected	Detected	Compromised	Detected	0	chr7	6178722	6187523	+	circbase|Rybak-Wolf2015|deepbase	hsa_circ_0079335	hsa_circ_0079335	hsa-circRNA6988-130	8801	833	ENSG00000106346	ENST00000306177	6178723-6178825 exon:ENSE00003649708|6179759-6179826 exon:ENSE00003651159|6180545-6180615 exon:ENSE00003506149|6182563-6182645 exon:ENSE00003656294|6183716-6183827 exon:ENSE00003670767|6185147-6185287 exon:ENSE00003572993|6185779-6185879 exon:ENSE00003472088|6187370-6187523 exon:ENSE00003646779	TCTCACATGATAAAGGTATAGCTAGGCACT	84132	USP42	100
hsa_circ_0055627_CBC1	0.00315337	5.09242e-05	3.76437	down	1766.74	1653.37	446.898	456.287	1514.77	468.784	10.8858	10.5738	8.72431	8.80696	10.7098	8.90086	Detected	Detected	Detected	Detected	Detected	Detected	0	chr2	96858106	96858206	-	circbase|deepbase	hsa_circ_0055627	hsa_circ_0055627	hsa-circRNA12635-1	100	100	ENSG00000084090	ENST00000337288	96858107-96858206 exon:ENSE00003663624	AAGTCATTTGATGAGTGCTGTGGAGCATCC	56910	STARD7	13
hsa_circ_0073791_CBC1	0.00269119	2.8358e-05	3.76359	down	1890.49	2294.64	645.419	598.565	2019.77	499.301	10.989	11.0613	9.25686	9.19364	11.1283	8.99181	Detected	Detected	Detected	Detected	Detected	Detected	0	chr5	127654570	127680202	-	circbase|deepbase	hsa_circ_0073791	hsa_circ_0073791	hsa-circRNA14400-11	25632	1377	ENSG00000138829	ENST00000262464	127654571-127654693 exon:ENSE00000972338|127664388-127664513 exon:ENSE00000972337|127666265-127666387 exon:ENSE00000972336|127668604-127668726 exon:ENSE00000972335|127670411-127670536 exon:ENSE00000972334|127670862-127670987 exon:ENSE00000972333|127671147-127671269 exon:ENSE00000972332|127671680-127671805 exon:ENSE00000972331|127673689-127673814 exon:ENSE00000972330|127674625-127674753 exon:ENSE0…	GAGGGAACTGTACAGACATCAATGAATGCA	2201	FBN2	100
hsa_circ_0134324_CBC1	0.00416626	0.000143233	3.7605	down	1096.09	1154.45	313.887	366.254	1148.09	271.468	10.195	10.0435	8.21092	8.48559	10.3033	8.11252	Detected	Detected	Detected	Detected	Detected	Detected	0	chr7	43283473	43289078	+	Rybak-Wolf2015	hsa_circ_0134324	hsa_circ_0134324		5605	5605	ENSG00000002746	ENST00000395891	---	TCCTGTTCTTTCAAAGAATTGATGCGCGTA	23072	HECW1	100
hsa_circ_0073787_CBC1	0.00257268	2.39877e-05	3.76032	down	1098.2	1390.37	319.481	360.822	1046.5	298.971	10.1972	10.3183	8.23603	8.46273	10.1705	8.25466	Detected	Detected	Detected	Detected	Detected	Detected	0	chr5	127641202	127671269	-	circbase|deepbase	hsa_circ_0073787	hsa_circ_0073787	hsa-circRNA14400-24	30067	1950	ENSG00000138829	ENST00000262464	127641203-127641328 exon:ENSE00000972347|127641515-127641640 exon:ENSE00000972346|127642827-127642895 exon:ENSE00000972345|127644939-127645091 exon:ENSE00000972344|127645675-127645800 exon:ENSE00000972343|127646992-127647117 exon:ENSE00002221246|127647577-127647645 exon:ENSE00000972341|127648326-127648487 exon:ENSE00000972340|127653841-127653963 exon:ENSE00000972339|127654571-127654693 exon:ENSE0…	ATGGGGCCTGTGTAGATATTGATGAATGTA	2201	FBN2	100
hsa-circRNA9867-11_CBC1	0.00386348	0.000108606	3.75533	down	1088.95	1141.87	322.234	353.685	1200.99	282.367	10.1851	10.0288	8.24833	8.43538	10.3668	8.17013	Detected	Detected	Detected	Detected	Detected	Detected	0	chr12	26540366	26572146	-	deepbase	hsa-circRNA9867-11		hsa-circRNA9867-11	31780	912	ENSG00000123104	ENST00000381340	26540367-26540527 exon:ENSE00001488263|26551809-26551974 exon:ENSE00003626369|26553061-26553191 exon:ENSE00003515274|26564253-26564345 exon:ENSE00003589588|26568236-26568431 exon:ENSE00003582768|26571982-26572146 exon:ENSE00003566948	GCTCAAATGATTGTGCTTTGTAATAAAATT	3709	ITPR2	87
hsa-circRNA12194-7_CBC1	0.00209015	7.59653e-06	3.75296	down	1043.12	1328.92	315.293	338.251	1035.39	291.056	10.1243	10.25	8.21738	8.37153	10.1541	8.21539	Detected	Detected	Detected	Detected	Detected	Detected	0	chr19	40317924	40321423	-	deepbase	hsa-circRNA12194-7		hsa-circRNA12194-7	3499	1032	ENSG00000105204	ENST00000593685	40317925-40318065 exon:ENSE00000877638|40318150-40318296 exon:ENSE00000877636|40318937-40319223 exon:ENSE00002509144|40320520-40320667 exon:ENSE00000706179|40321015-40321203 exon:ENSE00000706176|40321304-40321423 exon:ENSE00000706171	AAAGAACTCAGGAAGGTATTGCCTGATGTG	9149	DYRK1B	100
hsa_circ_0125556_CBC1	0.00286333	3.68155e-05	3.74826	down	5093.26	4989.99	1533.16	1543.52	5248.5	1389.6	12.4533	12.2282	10.49	10.5484	12.5344	10.4589	Detected	Detected	Detected	Detected	Detected	Detected	0	chr4	154216464	154216688	+	Rybak-Wolf2015	hsa_circ_0125556	hsa_circ_0125556		224	224	ENSG00000109654	ENST00000437508	---	CGAGGGGCTGAAGAAGTCCTCCAGTCGCAG	23321	TRIM2	42
hsa_circ_0019684_CBC1	0.00359846	8.46919e-05	3.74514	down	2568.22	2309.32	733.077	678.169	2421.21	652.424	11.4374	11.0708	9.4368	9.37318	11.3945	9.37762	Detected	Detected	Detected	Detected	Detected	Detected	0	chr10	103902801	103908695	+	circbase|deepbase	hsa_circ_0019684	hsa_circ_0019684	hsa-circRNA1073-5	5894	1243	ENSG00000148840	ENST00000278070	103902802-103902855 exon:ENSE00003622260|103904007-103904064 exon:ENSE00003679315|103904777-103904847 exon:ENSE00001100792|103906429-103907149 exon:ENSE00001100799|103908129-103908278 exon:ENSE00003487122|103908385-103908451 exon:ENSE00003610827|103908574-103908695 exon:ENSE00003495469	CTTCCGTGTCCAAGGGAATTGAGGCATCGG	23082	PPRC1	100
hsa_circ_0125560_CBC1	0.00197057	4.92383e-06	3.71287	down	6226.32	6941.97	1927.88	2020.54	6590.85	1947.68	12.7536	12.734	10.817	10.9251	12.8696	10.9375	Detected	Detected	Detected	Detected	Detected	Detected	0	chr4	154257023	154257491	+	Rybak-Wolf2015	hsa_circ_0125560	hsa_circ_0125560		468	468	ENSG00000109654	ENST00000437508	---	AGAAAATGGCCTTCTCACATGTAGTAGGAC	23321	TRIM2	30
hsa-circRNA6988-10_CBC1	0.00562573	0.000341058	3.71103	down	1376.97	1517.35	338.985	388.459	1305.6	466.017	10.5253	10.4485	8.32233	8.57213	10.4882	8.89206	Detected	Detected	Detected	Detected	Detected	Detected	0	chr7	6175471	6187523	+	deepbase	hsa-circRNA6988-10		hsa-circRNA6988-10	12052	944	ENSG00000106346	ENST00000306177	6175472-6175582 exon:ENSE00003659653|6178723-6178825 exon:ENSE00003649708|6179759-6179826 exon:ENSE00003651159|6180545-6180615 exon:ENSE00003506149|6182563-6182645 exon:ENSE00003656294|6183716-6183827 exon:ENSE00003670767|6185147-6185287 exon:ENSE00003572993|6185779-6185879 exon:ENSE00003472088|6187370-6187523 exon:ENSE00003646779	TCTCACATGATAAAGGTCATGCAGAAGGCT	84132	USP42	100
hsa_circ_0034272_CBC1	0.00287296	3.8171e-05	3.69535	down	2291.55	2374.49	750.549	605.179	2109.81	590.102	11.2678	11.1134	9.47231	9.20926	11.1904	9.23297	Detected	Detected	Detected	Detected	Detected	Detected	0	chr15	28908523	28926989	+	circbase|deepbase	hsa_circ_0034272	hsa_circ_0034272	hsa-circRNA2494-3	18466	4239	ENSG00000206149	ENST00000528584	28908524-28908666 exon:ENSE00003519322|28912342-28912609 exon:ENSE00003583109|28912707-28912843 exon:ENSE00003673577|28913403-28913501 exon:ENSE00003566835|28916606-28916779 exon:ENSE00003511429|28916877-28917002 exon:ENSE00001752331|28919034-28919173 exon:ENSE00001721941|28926942-28926989 exon:ENSE00001710331	GCCCAAACAGGAAAGATGATGGAGCAGTGG	-	-	100
hsa-circRNA7706-3_CBC1	0.00429339	0.000162533	3.67997	down	1494.31	1329.92	423.906	417.608	1470.1	379.658	10.6448	10.2517	8.64868	8.67923	10.6652	8.59469	Detected	Detected	Detected	Detected	Detected	Detected	0	chr9	90113884	90273042	+	deepbase	hsa-circRNA7706-3		hsa-circRNA7706-3	159158	2031	ENSG00000196730	ENST00000358077	90113885-90114054 exon:ENSE00003689619|90219869-90220090 exon:ENSE00003477002|90252858-90252996 exon:ENSE00003655088|90254269-90254398 exon:ENSE00003610423|90254565-90254613 exon:ENSE00003538502|90254704-90254730 exon:ENSE00003542522|90255213-90255365 exon:ENSE00003600575|90255717-90255762 exon:ENSE00003490924|90256884-90256973 exon:ENSE00003518230|90258291-90258383 exon:ENSE00003595556|90260810-…	GAGGCGCTGACCACGGACTGGAGACTGATG	1612	DAPK1	100
hsa-circRNA11527-2_CBC1	0.00268398	2.74672e-05	3.67506	down	1466.73	1776.42	438.87	401.096	1333.94	458.363	10.6183	10.6808	8.69784	8.61939	10.5199	8.86845	Detected	Detected	Detected	Detected	Detected	Detected	0	chr17	43516842	43517000	-	deepbase	hsa-circRNA11527-2		hsa-circRNA11527-2	158	158	ENSG00000225190	ENST00000430334	43516843-43517000 exon:ENSE00003613178	TGACACCACAGTCAGATCGCAGACGGGGTG	9842	PLEKHM1	33
hsa-circRNA4522-7_CBC1	0.00205079	6.6523e-06	3.67187	down	10113.4	10012.2	3132.66	3021.97	9685.51	3071.02	13.4763	13.2968	11.504	11.4949	13.4369	11.5815	Detected	Detected	Detected	Detected	Detected	Detected	0	chr2	85768205	85770157	+	deepbase	hsa-circRNA4522-7		hsa-circRNA4522-7	1952	994	ENSG00000168906	ENST00000306434	85768206-85768283 exon:ENSE00003679395|85768378-85768500 exon:ENSE00003667765|85768756-85768868 exon:ENSE00003691165|85768952-85769095 exon:ENSE00003667793|85769278-85769496 exon:ENSE00001135625|85769688-85769870 exon:ENSE00001135613|85770024-85770157 exon:ENSE00001135603	TGGGGTCATTGTCAGATAAGATTTGTGACC	4144	MAT2A	100
hsa-circRNA13090-2_CBC1	0.00433158	0.000166557	3.66513	down	1403.07	1810.31	478.773	475.845	1336.93	348.721	10.5533	10.7092	8.82392	8.86655	10.5231	8.4735	Detected	Detected	Detected	Detected	Detected	Detected	0	chr20	47868063	47869367	-	deepbase	hsa-circRNA13090-2		hsa-circRNA13090-2	1304	207	ENSG00000124201	ENST00000371754	47868064-47868159 exon:ENSE00000845547|47869257-47869367 exon:ENSE00000845548	TATGAGAAGATTAAGCTGCGCCCCAGTGCC	57169	ZNFX1	20
hsa_circ_0125246_CBC1	0.00862975	0.00091818	3.66249	down	1367.81	1429.75	395.735	289.711	1115.79	446.518	10.516	10.3609	8.5486	8.14283	10.2636	8.83062	Detected	Detected	Detected	Detected	Detected	Detected	0	chr4	126319938	126337777	+	Rybak-Wolf2015	hsa_circ_0125246	hsa_circ_0125246		17839	1843	ENSG00000196159	ENST00000394329	126319939-126320070 exon:ENSE00001382816|126328035-126328296 exon:ENSE00001240306|126329599-126329949 exon:ENSE00001240299|126336039-126336961 exon:ENSE00001240292|126337603-126337777 exon:ENSE00001240320	CAGCTACAGATTCAGGTAGAAATAACACTT	79633	FAT4	100
hsa-circRNA400-13_CBC1	0.0063276	0.000451296	3.66045	down	2392.32	2327.47	633.376	791.787	2711.32	727.687	11.3299	11.0833	9.2295	9.59294	11.5567	9.53142	Detected	Detected	Detected	Detected	Detected	Detected	0	chr1	97243140	97272514	+	deepbase	hsa-circRNA400-13		hsa-circRNA400-13	29374	739	ENSG00000117569	ENST00000482253	97243141-97243305 exon:ENSE00003473027|97243392-97243502 exon:ENSE00003521838|97250615-97250810 exon:ENSE00003631419|97270356-97270495 exon:ENSE00003616237|97271975-97272008 exon:ENSE00003577988|97272422-97272514 exon:ENSE00003616005	ACCAATCACAACTTGCGTGCTCAGGCAGTT	58155	PTBP2	100
